# Supplementary material for: Identifying Transcriptional Regulatory Modules Among Different Chromatin States in Mouse Neural Stem Cells
Source: Front Genet. 2019 Jan 15;9:731. doi: 10.3389/fgene.2018.00731 (PMC6341026; doi:10.3389/fgene.2018.00731)
Supplement: Supplementary file 1 [file Table_1.XLSX]

## Sheet: Sheet1
			Supplementary Table1. A summary of ChIP-seq datasets integrated in this study
			GEO accession	Data Type	Transcription factor	Reference
			E-MTAB-825	ChIP-seq	JMJD3	Estaras et al., Development, 2012
			E-MTAB-825	ChIP-seq	SMAD3	Estaras et al., Development, 2012
			E-MTAB-1423	ChIP-seq	P300	Mateo et al., Genome Research, 2015
			E-MTAB-1423	ChIP-seq	POU5F1	Mateo et al., Genome Research, 2015
			E-MTAB-2228	ChIP-seq	MAX	Mateo et al., Genome Research, 2015
			E-MTAB-2228	ChIP-seq	SOX2	Mateo et al., Genome Research, 2015
			E-MTAB-2228	ChIP-seq	SOX9	Mateo et al., Genome Research, 2015
			E-MTAB-2228	ChIP-seq	ASCL1	Mateo et al., Genome Research, 2015
			E-MTAB-2228	ChIP-seq	OLIG2	Mateo et al., Genome Research, 2015
			E-MTAB-2228	ChIP-seq	NFIC	Mateo et al., Genome Research, 2015
			E-MTAB-2228	ChIP-seq	SOX21	Mateo et al., Genome Research, 2015
			E-MTAB-2228	ChIP-seq	TCF3	Mateo et al., Genome Research, 2015
			GSE70872	ChIP-seq	NPAS3	Moen M.J. et al., Translational Psychiatry, 2017
			GSE70872	ChIP-seq	OLIG2	Moen M.J. et al., Translational Psychiatry, 2018
			GSE70872	ChIP-seq	SMAD4	Moen M.J. et al., Translational Psychiatry, 2019
			GSE33912	ChIP-seq	BMI1	Gargiulo et al., Cancer Cell, 2013
			GSE33912	ChIP-seq	BMI1	Gargiulo et al., Cancer Cell, 2013
			GSE75039	ChIP-seq	KDM1A	Wang et al., Nature Communication, 2016
			GSE75039	ChIP-seq	KDM1A	Wang et al., Nature Communication, 2016
			GSE88991	ChIP-seq	TCF3	Pfurr et al., Development, 2017
			GSE99783	ChIP-seq	NUP153	Toda et al., Cell Stem Cell, 2017
			GSE48336	ChIP-seq	ASCL1	Webb et al., Cell Reports, 2013
			GSE48336	ChIP-seq	FOXO3	Webb et al., Cell Reports, 2013
			GSE88991	ChIP-seq	TCF3	Pfurr et al., Development, 2017
			GSE88991	ChIP-seq	TCF3	Pfurr et al., Development, 2017
			GSE48938	ChIP-seq	RAD21	Sofueva et al., European Molecular Biology Organization, 2013
			GSE64008	ChIP-seq	RNF2	Jacintoet al., Genes Development, 2015
			GSE65748	ChIP-seq	SMCHD1	Chen eta l., Proceedings of the National Academy of Sciences, 2015
			GSE65748	ChIP-seq	SMCHD1	Chen eta l., Proceedings of the National Academy of Sciences, 2015
			GSE65748	ChIP-seq	CTCF	Chen eta l., Proceedings of the National Academy of Sciences, 2015
			GSE65748	ChIP-seq	CTCF	Chen eta l., Proceedings of the National Academy of Sciences, 2015
			E-MTAB-1423	ChIP-seq	H3K27ac	Mateo et al., Genome Research, 2015
			GSE38269	ChIP-seq	H3K27me3	Estaras el al., Molecular Cell Biology, 2013
			GSE45279	ChIP-seq	H3K27me3	Ramos et al., Cell Stem Cell, 2013
			GSE46792	ChIP-seq	H3K27me3	Burney et al., Stem Cells, 2013
			GSE58555	ChIP-seq	H3K36me3	Mallm eta al., Molecular System Biology, 2014
			GSE11172	ChIP-seq	H3K4me1	Mikkelsen et al., Nature, 2008
			GSE11172	ChIP-seq	H3K4me2	Mikkelsen et al., Nature, 2008
			GSE45279	ChIP-seq	H3K4me3	Ramos et al., Cell Stem Cell, 2013
			GSE46792	ChIP-seq	H3K4me3	Burney et al., Stem Cells, 2013
			GSE61874	ChIP-seq	H3K9ac	Molitor et al., Biophysics Journal, 2017
			GSE63271	ChIP-seq	H4K20me1	Wang et al., Nature Neuroscience, 2015
			GSE70872	RNA-seq	NA	Moen M.J. et al., Translational Psychiatry, 2019
			GSE36203	ChIP-seq	CTCF	Phillips-Cremins et al., Cell, 2013
