# Supplementary material for: Identifying Transcriptional Regulatory Modules Among Different Chromatin States in Mouse Neural Stem Cells
Source: Front Genet. 2019 Jan 15;9:731. doi: 10.3389/fgene.2018.00731 (PMC6341026; doi:10.3389/fgene.2018.00731)
Supplement: Supplementary file 2 [file Table_2.XLSX]

## Sheet: Motif analysis
	State1 - Broad Promoter/ Super Enhancer
	State2 - Poised Enhancer/ Polycomb Repressed
							TF motifs differing from consensus motifs and reported as secondary motif
	TF		Consensus motif (from TRANSFAC)				Motif in state1				Motif in state 2					Comments	Similar motif reported for the same TF
	POU5F1(OCT4)															Observed motifs are different from consensus motif and similar to the E-box motif.	Yin et al., Science, 2017. Motif observed in ChIP-seq of Oct4 replicate 1 (Human Oct‑3/4 Antibody, R&D systems, AF1759) in Dnmt1, Dnmt3A and Dnmt3B triple knockout ES cell although the motif PWM does not match with the consensus motif's PWM
							E-value - 9.0e-178				E-value - 2.6e-159
																Observed motifs have been known to be reported as secondary motifs of SMAD3	Vidakovic et al., Cell Reports, 2015
	SMAD3
							E-value - 1.1e-174					E-value - 3.6e-079
																Observed motifs are GC rich in content, reported to be related to DNA methylation	Hu et al., eLife, 2013; Koinuma et al., Cancer Science, 2009
	SMAD4
							E-value - 9.5e-061					E-value - 4.4e-012
							TF motifs closely resembling consensus motifs
	TF		Consensus motif (from TRANSFAC)				Motif in state1				Motif in state 2					Comments	Similar motif reported for the same TF
																Motifs similar in two chromatin states with the consensus motifs
	ASCL1
							E-value - 8.1e-190				E-value - 1.5e-231
																Motifs similar in two chromatin states with the consensus motifs
	FOXO3
							E-value - 1.3e-63				E-value - 7.6e-192
	MAX															Motifs similar in two chromatin states. In addition, 'CG' pattern observed in both motifs	Yin et al., Science, 2017, observed that consensus sequence derived from the motif contains one or more CGs (brackets) whose methylation negatively affects TF binding.
							E-value - 1.7e-25				E-value - 1.3e-003
	SOX2															Motifs in both state resemble consensus motifs, although nucleotide position is shifted
							E-value -1.7e-48				E-value -3.9e-005
	SOX9															Motifs in both state resemble consensus motifs, although nucleotide position is shifted
							E-value -2.0e-077				E-value -4.1e-003
	SOX21
							E-value -2.0e-006				E-value -1.5e-067
																Motifs in both states resemble 'NTTGGCNNNNTGCCARN' NFIC motif reported in Methyl-HT-SELEX and HT-SELEX experiments.	Yin et al., Science, 2017
	NFIC
							E-value -2.0e-080				E-value -3.4e-215
							TFs potentially recruited by co-factors (indirect binding)
	TF		Consensus motif (from TRANSFAC)				Motif in state1				Motif in state 2					Comments	Similar motif reported for the same TF
	TCF3															Motif in one state 1 resembles ATF/CREB motifs (TGAYRTCA) that are known to be enriched in genes targeted by β-catenin/TCF/LEF. This could imply that TCF3 might have been recruited by other co-factors resulting in indirect binding in this particular state. Motif in state 2 resembles the E-box motif	Taniue et al., PNAS, 2016
							E-value -4.5e-028				E-value -7.8e-080
	OLIG2															The fact that the E-value of this motif is not significant in state 1 might suggest the TF binding is indirect in the particular state.	Yin et al., Science, 2017, observed that such motif pattern for OLIG2 in Methyl-HT-SELEX and HT-SELEX experiments although this motif does not represent the consensus OLIG2 PWM.
							E-value -1.2e+000					E-value -1.5e-153
